# Supplementary material for: Ketone Esters Partially and Selectively Rescue Mitochondrial Bioenergetics After Acute Cervical Spinal Cord Injury in Rats: A Time-Course
Source: Cells. 2024 Oct 22;13(21):1746. doi: 10.3390/cells13211746 (PMC11545339; doi:10.3390/cells13211746)
Supplement: Supplementary file 1 [file cells-13-01746-s001.zip]

Archive with 1 entries (1 files):
- cells-3071684-supplementary.pdf
